# Supplementary material for: Occurrence, Distribution, and Genetic Diversity of Alfalfa (Medicago sativa L.) Viruses in Four Major Alfalfa-Producing Provinces of China
Source: Front Microbiol. 2022 Jan 13;12:771361. doi: 10.3389/fmicb.2021.771361 (PMC8793692; doi:10.3389/fmicb.2021.771361)
Supplement: Supplementary file 2 [file Data_Sheet_2.xlsx]

## Sheet: Jiuquan (G)
Location: Jiuquan (G)
Varieties：Zhongmu No. 1; Planted Year: 2008								Viruses
No.	Macular mosaicism	Mottling	Etiolation	Shrinkage	Mosaic shrinkage	Dwarfism		ALCV	AMV	PeSV	LTSV	ADV	MsAPV-1	MsAPV-2
1					1		1	0	0	0	0	0	0	0	0
2		1					2	0	1	1	0	1	1	1	5
3	1						3	0	1	1	0	0	0	1	3
4		1					4	0	1	1	0	0	0	1	3
5		1					5	0	1	1	0	0	1	0	3
6				1			6	0	1	1	0	0	1	0	3
7					1		7	0	0	0	0	0	0	0	0
8		1					8	0	0	0	0	0	0	0	0
9					1		9	0	0	0	0	0	0	0	0
10			1				10	0	1	1	0	0	0	1	3
11			1				11	0	0	1	0	0	0	0	1
12		1					12	0	0	1	0	0	0	0	1
13	1						13	0	1	1	0	0	1	1	4
14					1		14	0	1	1	0	0	1	0	3
15				1			15	0	0	0	0	0	0	0	0
16					1		16	0	0	1	0	0	0	0	1
17	1						17	0	1	1	0	0	0	1	3
18					1		18	0	0	1	0	0	0	0	1
19					1		19	0	1	1	0	0	1	0	3
20					1		20	0	1	1	0	1	0	0	3
21					1		21	0	0	0	0	0	0	0	0
22		1					22	0	1	1	0	1	1	1	5
23	1						23	0	1	1	0	0	0	1	3
24		1					24	0	1	1	0	0	0	1	3
25		1					25	0	1	1	0	0	1	0	3
26				1			26	0	1	1	0	0	1	0	3
27					1		27	0	0	0	0	0	0	0	0
28		1					28	0	0	0	0	0	0	0	0
29					1		29	0	0	0	0	0	0	0	0
30			1				30	0	1	1	0	0	0	1	3
31			1				31	0	0	1	0	0	0	0	1
32		1					32	0	0	1	0	0	0	0	1
33	1						33	0	1	1	0	0	1	1	4
34					1		34	0	1	1	0	0	1	0	3
35				1			35	0	0	0	0	0	0	0	0
36					1		36	0	0	1	0	0	0	0	1
37	1						37	0	1	1	0	0	0	1	3
38					1		38	0	0	1	0	0	0	0	1
39					1		39	0	1	1	0	0	1	0	3
40					1		40	0	1	1	0	1	0	0	3
Varieties：Zhongmu No. 1; Planted Year: 2012
No.	Macular mosaicism	Mottling	Etiolation	Shrinkage	Mosaic shrinkage	Dwarfism		ALCV	AMV	PeSV	LTSV	ADV	MsAPV-1	MsAPV-2
1					1		41	0	1	1	0	0	1	0	3
2	1						42	0	1	1	0	1	1	0	4
3			1				43	0	1	0	0	0	0	0	1
4					1		44	0	1	1	0	1	1	0	4
5					1		45	0	1	1	0	0	1	0	3
6					1		46	0	1	1	0	0	1	0	3
7						1	47	0	1	1	0	1	1	0	4
8						1	48	0	1	1	0	0	0	0	2
9					1		49	0	1	1	0	0	1	0	3
10				1			50	0	1	1	0	0	1	0	3
11					1		51	0	1	1	0	0	1	1	4
12		1					52	0	1	1	0	1	1	0	4
13	1						53	0	1	1	0	1	1	0	4
14			1				54	0	1	1	0	0	1	0	3
15				1			55	0	1	1	0	0	0	1	3
16		1					56	0	1	1	0	0	1	0	3
17						1	57	0	1	1	0	0	1	0	3
18					1		58	0	1	1	0	0	1	0	3
19				1			59	0	1	1	0	0	1	0	3
20				1			60	0	1	1	0	0	1	0	3
21					1		61	0	1	1	0	0	1	0	3
22	1						62	0	1	1	0	1	1	0	4
23			1				63	0	1	0	0	0	0	0	1
24					1		64	0	1	1	0	1	1	0	4
25					1		65	0	1	1	0	0	1	0	3
26					1		66	0	1	1	0	0	1	0	3
27						1	67	0	1	1	0	1	1	0	4
28						1	68	0	1	1	0	0	0	0	2
29					1		69	0	1	1	0	0	1	0	3
30				1			70	0	1	1	0	0	1	0	3
31					1		71	0	1	1	0	0	1	1	4
32		1					72	0	1	1	0	1	1	0	4
33	1						73	0	1	1	0	1	1	0	4
34			1				74	0	1	1	0	0	1	0	3
35				1			75	0	1	1	0	0	0	1	3
36		1					76	0	1	1	0	0	1	0	3
37						1	77	0	1	1	0	0	1	0	3
38					1		78	0	1	1	0	0	1	0	3
39				1			79	0	1	1	0	0	1	0	3
40				1			80	0	1	1	0	0	1	0	3
															0
Varieties：Longmu 806; Planted Year: 2014															0
No.	Macular mosaicism	Mottling	Etiolation	Shrinkage	Mosaic shrinkage	Dwarfism		ALCV	AMV	PeSV	LTSV	ADV	MsAPV-1	MsAPV-2	0
1						1	81	0	1	0	0	0	0	0	1
2						1	82	0	1	0	0	0	0	0	1
3					1		83	0	1	1	0	0	0	0	2
4		1					84	0	1	1	0	0	1	0	3
5					1		85	0	1	0	0	0	0	0	1
6			1				86	0	1	1	0	0	1	0	3
7			1				87	0	1	1	0	0	0	0	2
8					1		88	0	0	0	0	0	0	0	0
9						1	89	0	1	1	0	0	0	0	2
10	1						90	0	1	1	0	0	1	0	3
11	1						91	0	0	1	0	0	0	0	1
12			1				92	0	1	0	0	0	0	0	1
13			1				93	0	1	1	0	0	0	0	2
14	1						94	0	1	1	0	0	1	0	3
15	1						95	0	0	1	0	1	0	0	2
16	1						96	0	1	1	0	0	1	0	3
17						1	97	0	1	0	0	0	0	0	1
18						1	98	0	1	0	0	0	0	0	1
19					1		99	0	1	1	0	0	0	0	2
20		1					100	0	1	1	0	0	1	0	3
21					1		101	0	1	0	0	0	0	0	1
22			1				102	0	1	1	0	0	1	0	3
23			1				103	0	1	1	0	0	0	0	2
24					1		104	0	0	0	0	0	0	0	0
25						1	105	0	1	1	0	0	0	0	2
26	1						106	0	1	1	0	0	1	0	3
27	1						107	0	0	1	0	0	0	0	1
28			1				108	0	1	0	0	0	0	0	1
29			1				109	0	1	1	0	0	0	0	2
30	1						110	0	1	1	0	0	1	0	3
31	1						111	0	0	1	0	1	0	0	2
32	1						112	0	1	1	0	0	1	0	3
															0
Varieties：Unknown; Planted Year: 2016															0
No.	Macular mosaicism	Mottling	Etiolation	Shrinkage	Mosaic shrinkage	Dwarfism		ALCV	AMV	PeSV	LTSV	ADV	MsAPV-1	MsAPV-2	0
1	1						113	0	1	1	0	0	0	0	2
2					1		114	0	1	1	0	0	0	0	2
3					1		115	0	1	1	0	0	0	0	2
4			1				116	0	0	0	0	0	0	0	0
5					1		117	0	1	1	0	0	1	0	3
6		1					118	0	1	1	0	0	1	0	3
7		1					119	0	1	1	0	0	1	0	3
8	1						120	0	1	1	0	0	0	0	2
9		1					121	0	1	1	0	0	1	0	3
10		1					122	0	0	0	0	0	0	0	0
11					1		123	0	1	1	0	0	0	0	2
12						1	124	0	1	1	0	0	1	1	4
13		1					125	0	1	0	0	0	0	0	1
14				1			126	0	1	1	0	0	0	0	2
15					1		127	0	1	1	0	0	0	0	2
16				1			128	0	1	0	0	0	0	0	1
17	1						129	0	1	1	0	0	0	0	2
18					1		130	0	1	1	0	0	0	0	2
19					1		131	0	1	1	0	0	0	0	2
20			1				132	0	0	0	0	0	0	0	0
21					1		133	0	1	1	0	0	1	0	3
22		1					134	0	1	1	0	0	1	0	3
23		1					135	0	1	1	0	0	1	0	3
24	1						136	0	1	1	0	0	0	0	2
25		1					137	0	1	1	0	0	1	0	3
26		1					138	0	0	0	0	0	0	0	0
27					1		139	0	1	1	0	0	0	0	2
28						1	140	0	1	1	0	0	1	1	4
29		1					141	0	1	0	0	0	0	0	1
30				1			142	0	1	1	0	0	0	0	2
31					1		143	0	1	1	0	0	0	0	2
32				1			144	0	1	0	0	0	0	0	1
															0
Varieties：Unknown; Planted Year: 2018年															0
No.	Macular mosaicism	Mottling	Etiolation	Shrinkage	Mosaic shrinkage	Dwarfism		ALCV	AMV	PeSV	LTSV	ADV	MsAPV-1	MsAPV-2	0
1				1			145	0	0	1	0	0	0	0	1
2				1			146	0	1	1	0	0	0	0	2
3				1			147	0	0	0	0	0	0	0	0
4		1					148	0	0	0	0	0	0	0	0
5				1			149	0	0	0	0	0	0	0	0
6				1			150	0	0	0	0	0	0	0	0
7				1			151	0	0	0	0	0	0	0	0
8					1		152	0	0	0	0	0	0	0	0
9					1		153	0	1	0	0	0	1	0	2
10				1			154	0	1	1	0	0	1	0	3
11		1					155	0	1	1	0	0	1	0	3
12				1			156	0	0	0	0	0	0	0	0
13				1			157	0	0	0	0	0	0	0	0
14				1			158	0	1	1	0	0	0	0	2
15					1		159	0	1	1	0	0	1	0	3
16					1		160	0	0	0	0	0	0	0	0
17				1			161	0	1	1	0	0	1	0	3
18				1			162	0	1	1	0	0	1	0	3
19					1		163	0	0	0	0	0	0	0	0
20		1					164	0	1	0	0	0	1	0	2
21					1		165	0	1	1	0	0	1	0	3
22		1					166	0	1	1	0	0	0	0	2
23					1		167	0	0	0	0	0	0	0	0
24				1			168	0	1	1	0	0	0	0	2
25					1		169	0	1	1	0	0	1	0	3
26					1		170	0	1	1	0	0	1	0	3
27				1			171	0	1	1	0	0	1	0	3
28					1		172	0	1	1	0	0	1	0	3
29		1					173	0	1	1	0	0	1	0	3
30				1			174	0	1	1	0	0	0	1	3
31		1					175	0	1	1	0	0	1	0	3
32	1						176	0	1	1	0	0	0	0	2
33	1						177	0	1	1	0	0	0	0	2
34				1			178	0	1	1	0	0	0	0	2
35				1			179	0	1	1	0	0	1	0	3
36				1			180	0	1	1	0	0	1	0	3
37					1		181	0	1	1	0	0	1	0	3
38				1			182	0	1	1	0	0	1	0	3
39					1		183	0	1	1	0	0	1	0	3
40		1					184	0	1	1	0	0	1	0	3
41				1			185	0	1	1	0	0	1	0	3
42					1		186	0	1	1	0	0	1	0	3
43				1			187	0	1	1	0	0	1	0	3
44				1			188	0	1	1	0	0	1	0	3
45				1			189	0	1	0	0	0	1	0	2
46		1					190	0	0	0	0	0	0	0	0
47				1			191	0	1	1	0	0	1	0	3
48		1					192	0	1	1	0	0	1	0	3
49					1		193	0	1	1	0	0	0	0	2
50	1						194	0	1	1	0	0	0	0	2
51				1			195	0	1	1	0	0	1	0	3
52				1			196	0	1	1	0	0	1	0	3
53				1			197	0	1	1	0	0	1	0	3
54				1			198	0	1	1	0	0	0	0	2
55				1			199	0	1	1	0	0	1	0	3
56				1			200	0	1	1	0	0	1	0	3
57		1					201	0	1	1	0	0	1	0	3
58				1			202	0	0	1	0	0	0	0	1
59				1			203	0	1	1	0	0	0	0	2
60				1			204	0	0	0	0	0	0	0	0
61		1					205	0	0	0	0	0	0	0	0
62				1			206	0	0	0	0	0	0	0	0
63				1			207	0	0	0	0	0	0	0	0
64				1			208	0	0	0	0	0	0	0	0
65					1		209	0	0	0	0	0	0	0	0
66					1		210	0	1	0	0	0	1	0	2
67				1			211	0	1	1	0	0	1	0	3
68		1					212	0	1	1	0	0	1	0	3
69				1			213	0	0	0	0	0	0	0	0
70				1			214	0	0	0	0	0	0	0	0
71				1			215	0	1	1	0	0	0	0	2
72					1		216	0	1	1	0	0	1	0	3
73					1		217	0	0	0	0	0	0	0	0
74				1			218	0	1	1	0	0	1	0	3
75				1			219	0	1	1	0	0	1	0	3
76					1		220	0	0	0	0	0	0	0	0
77		1					221	0	1	0	0	0	1	0	2
78					1		222	0	1	1	0	0	1	0	3
79		1					223	0	1	1	0	0	0	0	2
80					1		224	0	0	0	0	0	0	0	0
81				1			225	0	1	1	0	0	0	0	2
82					1		226	0	1	1	0	0	1	0	3
83					1		227	0	1	1	0	0	1	0	3
84				1			228	0	1	1	0	0	1	0	3
85					1		229	0	1	1	0	0	1	0	3
86		1					230	0	1	1	0	0	1	0	3
87				1			231	0	1	1	0	0	0	1	3
88		1					232	0	1	1	0	0	1	0	3
89	1						233	0	1	1	0	0	0	0	2
90	1						234	0	1	1	0	0	0	0	2
91				1			235	0	1	1	0	0	0	0	2
92				1			236	0	1	1	0	0	1	0	3
93				1			237	0	1	1	0	0	1	0	3
94					1		238	0	1	1	0	0	1	0	3
95				1			239	0	1	1	0	0	1	0	3
96					1		240	0	1	1	0	0	1	0	3
97		1					241	0	1	1	0	0	1	0	3
98				1			242	0	1	1	0	0	1	0	3
99					1		243	0	1	1	0	0	1	0	3
100				1			244	0	1	1	0	0	1	0	3
101				1			245	0	1	1	0	0	1	0	3
102				1			246	0	1	0	0	0	1	0	2
103		1					247	0	0	0	0	0	0	0	0
104				1			248	0	1	1	0	0	1	0	3
105		1					249	0	1	1	0	0	1	0	3
106					1		250	0	1	1	0	0	0	0	2
107	1						251	0	1	1	0	0	0	0	2
108				1			252	0	1	1	0	0	1	0	3
109				1			253	0	1	1	0	0	1	0	3
110				1			254	0	1	1	0	0	1	0	3
111				1			255	0	1	1	0	0	0	0	2
112				1			256	0	1	1	0	0	1	0	3
113				1			257	0	1	1	0	0	1	0	3
114		1					258	0	1	1	0	0	1	0	3
	30	46	18	76	74	14

## Sheet: G-Data Summary
	AMV	PeSV	LTSV	ADV	MsAPV-1	MsAPV-2	ALCV	Macular mosaicism	Mottling	Etiolation	Shrinkage	Mosaic shrinkage	Dwarfism
1	1	0	0	0	0	0	0		1
1	1	0	0	0	0	0	0		1
1	1	0	0	0	0	0	0			1
1	1	0	0	0	0	0	0			1
1	1	0	0	0	0	0	0			1
1	1	0	0	0	0	0	0			1
1	1	0	0	0	0	0	0				1
1	1	0	0	0	0	0	0				1
1	1	0	0	0	0	0	0					1
1	1	0	0	0	0	0	0					1
1	1	0	0	0	0	0	0						1
1	1	0	0	0	0	0	0						1
1	1	0	0	0	0	0	0						1
1	1	0	0	0	0	0	0						1
1	0	1	0	0	0	0	0	1
1	0	1	0	0	0	0	0	1
1	0	1	0	0	0	0	0		1
1	0	1	0	0	0	0	0		1
1	0	1	0	0	0	0	0			1
1	0	1	0	0	0	0	0			1
1	0	1	0	0	0	0	0				1
1	0	1	0	0	0	0	0				1
1	0	1	0	0	0	0	0					1
1	0	1	0	0	0	0	0					1
1	0	1	0	0	0	0	0					1
1	0	1	0	0	0	0	0					1
2	1	1	0	0	0	0	0	1
2	1	1	0	0	0	0	0	1
2	1	1	0	0	0	0	0	1
2	1	1	0	0	0	0	0	1
2	1	1	0	0	0	0	0	1
2	1	1	0	0	0	0	0	1
2	1	1	0	0	0	0	0	1
2	1	1	0	0	0	0	0	1
2	1	1	0	0	0	0	0	1
2	1	1	0	0	0	0	0	1
2	1	1	0	0	0	0	0		1
2	1	1	0	0	0	0	0		1
2	1	1	0	0	0	0	0			1
2	1	1	0	0	0	0	0			1
2	1	1	0	0	0	0	0			1
2	1	1	0	0	0	0	0			1
2	1	1	0	0	0	0	0				1
2	1	1	0	0	0	0	0				1
2	1	1	0	0	0	0	0				1
2	1	1	0	0	0	0	0				1
2	1	1	0	0	0	0	0				1
2	1	1	0	0	0	0	0				1
2	1	1	0	0	0	0	0				1
2	1	1	0	0	0	0	0				1
2	1	1	0	0	0	0	0				1
2	1	1	0	0	0	0	0				1
2	1	1	0	0	0	0	0				1
2	1	1	0	0	0	0	0				1
2	1	1	0	0	0	0	0					1
2	1	1	0	0	0	0	0					1
2	1	1	0	0	0	0	0					1
2	1	1	0	0	0	0	0					1
2	1	1	0	0	0	0	0					1
2	1	1	0	0	0	0	0					1
2	1	1	0	0	0	0	0					1
2	1	1	0	0	0	0	0					1
2	1	1	0	0	0	0	0					1
2	1	1	0	0	0	0	0					1
2	1	1	0	0	0	0	0					1
2	1	1	0	0	0	0	0					1
2	1	1	0	0	0	0	0						1
2	1	1	0	0	0	0	0						1
2	1	1	0	0	0	0	0						1
2	1	1	0	0	0	0	0						1
2	1	0	0	0	1	0	0		1
2	1	0	0	0	1	0	0		1
2	1	0	0	0	1	0	0				1
2	1	0	0	0	1	0	0				1
2	1	0	0	0	1	0	0					1
2	1	0	0	0	1	0	0					1
2	0	1	0	1	0	0	0	1
2	0	1	0	1	0	0	0	1
3	1	1	0	1	0	0	0					1
3	1	1	0	1	0	0	0					1
3	1	1	0	0	1	0	0	1
3	1	1	0	0	1	0	0	1
3	1	1	0	0	1	0	0	1
3	1	1	0	0	1	0	0	1
3	1	1	0	0	1	0	0	1
3	1	1	0	0	1	0	0	1
3	1	1	0	0	1	0	0		1
3	1	1	0	0	1	0	0		1
3	1	1	0	0	1	0	0		1
3	1	1	0	0	1	0	0		1
3	1	1	0	0	1	0	0		1
3	1	1	0	0	1	0	0		1
3	1	1	0	0	1	0	0		1
3	1	1	0	0	1	0	0		1
3	1	1	0	0	1	0	0		1
3	1	1	0	0	1	0	0		1
3	1	1	0	0	1	0	0		1
3	1	1	0	0	1	0	0		1
3	1	1	0	0	1	0	0		1
3	1	1	0	0	1	0	0		1
3	1	1	0	0	1	0	0		1
3	1	1	0	0	1	0	0		1
3	1	1	0	0	1	0	0		1
3	1	1	0	0	1	0	0		1
3	1	1	0	0	1	0	0		1
3	1	1	0	0	1	0	0		1
3	1	1	0	0	1	0	0		1
3	1	1	0	0	1	0	0		1
3	1	1	0	0	1	0	0		1
3	1	1	0	0	1	0	0		1
3	1	1	0	0	1	0	0			1
3	1	1	0	0	1	0	0			1
3	1	1	0	0	1	0	0			1
3	1	1	0	0	1	0	0			1
3	1	1	0	0	1	0	0				1
3	1	1	0	0	1	0	0				1
3	1	1	0	0	1	0	0				1
3	1	1	0	0	1	0	0				1
3	1	1	0	0	1	0	0				1
3	1	1	0	0	1	0	0				1
3	1	1	0	0	1	0	0				1
3	1	1	0	0	1	0	0				1
3	1	1	0	0	1	0	0				1
3	1	1	0	0	1	0	0				1
3	1	1	0	0	1	0	0				1
3	1	1	0	0	1	0	0				1
3	1	1	0	0	1	0	0				1
3	1	1	0	0	1	0	0				1
3	1	1	0	0	1	0	0				1
3	1	1	0	0	1	0	0				1
3	1	1	0	0	1	0	0				1
3	1	1	0	0	1	0	0				1
3	1	1	0	0	1	0	0				1
3	1	1	0	0	1	0	0				1
3	1	1	0	0	1	0	0				1
3	1	1	0	0	1	0	0				1
3	1	1	0	0	1	0	0				1
3	1	1	0	0	1	0	0				1
3	1	1	0	0	1	0	0				1
3	1	1	0	0	1	0	0				1
3	1	1	0	0	1	0	0				1
3	1	1	0	0	1	0	0				1
3	1	1	0	0	1	0	0				1
3	1	1	0	0	1	0	0				1
3	1	1	0	0	1	0	0				1
3	1	1	0	0	1	0	0				1
3	1	1	0	0	1	0	0				1
3	1	1	0	0	1	0	0				1
3	1	1	0	0	1	0	0				1
3	1	1	0	0	1	0	0				1
3	1	1	0	0	1	0	0				1
3	1	1	0	0	1	0	0				1
3	1	1	0	0	1	0	0				1
3	1	1	0	0	1	0	0				1
3	1	1	0	0	1	0	0					1
3	1	1	0	0	1	0	0					1
3	1	1	0	0	1	0	0					1
3	1	1	0	0	1	0	0					1
3	1	1	0	0	1	0	0					1
3	1	1	0	0	1	0	0					1
3	1	1	0	0	1	0	0					1
3	1	1	0	0	1	0	0					1
3	1	1	0	0	1	0	0					1
3	1	1	0	0	1	0	0					1
3	1	1	0	0	1	0	0					1
3	1	1	0	0	1	0	0					1
3	1	1	0	0	1	0	0					1
3	1	1	0	0	1	0	0					1
3	1	1	0	0	1	0	0					1
3	1	1	0	0	1	0	0					1
3	1	1	0	0	1	0	0					1
3	1	1	0	0	1	0	0					1
3	1	1	0	0	1	0	0					1
3	1	1	0	0	1	0	0					1
3	1	1	0	0	1	0	0					1
3	1	1	0	0	1	0	0					1
3	1	1	0	0	1	0	0					1
3	1	1	0	0	1	0	0					1
3	1	1	0	0	1	0	0					1
3	1	1	0	0	1	0	0					1
3	1	1	0	0	1	0	0					1
3	1	1	0	0	1	0	0					1
3	1	1	0	0	1	0	0					1
3	1	1	0	0	1	0	0					1
3	1	1	0	0	1	0	0					1
3	1	1	0	0	1	0	0					1
3	1	1	0	0	1	0	0						1
3	1	1	0	0	1	0	0						1
3	1	1	0	0	0	1	0	1
3	1	1	0	0	0	1	0	1
3	1	1	0	0	0	1	0	1
3	1	1	0	0	0	1	0	1
3	1	1	0	0	0	1	0		1
3	1	1	0	0	0	1	0		1
3	1	1	0	0	0	1	0			1
3	1	1	0	0	0	1	0			1
3	1	1	0	0	0	1	0				1
3	1	1	0	0	0	1	0				1
3	1	1	0	0	0	1	0				1
3	1	1	0	0	0	1	0				1
4	1	1	0	1	1	0	0	1
4	1	1	0	1	1	0	0	1
4	1	1	0	1	1	0	0	1
4	1	1	0	1	1	0	0	1
4	1	1	0	1	1	0	0		1
4	1	1	0	1	1	0	0		1
4	1	1	0	1	1	0	0					1
4	1	1	0	1	1	0	0					1
4	1	1	0	1	1	0	0						1
4	1	1	0	1	1	0	0						1
4	1	1	0	0	1	1	0	1
4	1	1	0	0	1	1	0	1
4	1	1	0	0	1	1	0					1
4	1	1	0	0	1	1	0					1
4	1	1	0	0	1	1	0						1
4	1	1	0	0	1	1	0						1
5	1	1	0	1	1	1	0		1
5	1	1	0	1	1	1	0		1
Incidence (%)=218/258=84.50%

## Sheet: Helinger (N1)
Helinger (N1)
Varieties：Unknown; Planted Year: 2018								Viruses
No.	Macular mosaicism	Mottling	Etiolation	Shrinkage	Mosaic shrinkage	Dwarfism		ALCV	AMV	PeSV	LTSV	ADV	MsAPV-1	MsAPV-2
1					1		1	0	0	0	0	0	0	0
2	1						2	0	1	0	0	0	1	0
3						1	3	1	1	1	0	0	0	0
4					1		4	0	0	0	0	0	0	0
5					1		5	0	1	0	0	0	0	0
6					1		6	0	0	0	0	0	0	0
7					1		7	0	1	0	0	0	1	0
8					1		8	0	0	0	0	0	0	0
9					1		9	0	1	0	0	0	0	0
10				1			10	0	1	0	1	0	0	0
11					1		11	0	1	0	1	0	0	0
12	1						12	0	1	0	1	0	1	0
13				1			13	0	0	0	0	0	0	0
14				1			14	0	1	0	0	0	0	0
15				1			15	0	1	1	0	0	0	0
16					1		16	0	1	0	0	0	1	0
17				1			17	0	0	0	0	0	0	0
18				1			18	0	1	0	0	0	1	0
19		1					19	0	0	0	0	0	0	0
20				1			20	0	0	1	0	0	0	0
21					1		21	0	0	0	0	0	0	0
22	1						22	0	1	0	0	0	1	0
23						1	23	1	1	1	0	0	0	0
24					1		24	0	0	0	0	0	0	0
25					1		25	0	1	0	0	0	0	0
26					1		26	0	0	0	0	0	0	0
27					1		27	0	1	0	0	0	1	0
28					1		28	0	0	0	0	0	0	0
29					1		29	0	1	0	0	0	0	0
30				1			30	0	1	0	1	0	0	0
31					1		31	0	1	0	1	0	0	0
32	1						32	0	1	0	1	0	1	0
33				1			33	0	0	0	0	0	0	0
34				1			34	0	1	0	0	0	0	0
35				1			35	0	1	1	0	0	0	0
36					1		36	0	1	0	0	0	1	0
37				1			37	0	0	0	0	0	0	0
38				1			38	0	1	0	0	0	1	0
39		1					39	0	0	0	0	0	0	0
40				1			40	0	0	1	0	0	0	0
Varieties：Unknown; Planted Year: 2017
No.	Macular mosaicism	Mottling	Etiolation	Shrinkage	Mosaic shrinkage	Dwarfism		ALCV	AMV	PeSV	LTSV	ADV	MsAPV-1	MsAPV-2
1				1			41	0	1	0	0	0	0	0
2				1			42	0	1	1	0	0	0	0
3		1					43	0	1	0	0	0	1	0
4				1			44	0	1	1	0	0	0	0
5					1		45	0	1	0	0	1	0	0
6				1			46	0	1	0	0	0	0	0
7					1		47	0	1	0	0	1	1	0
8		1					48	0	1	1	0	1	0	0
9					1		49	0	0	0	0	0	0	0
10					1		50	0	1	1	0	1	1	0
11					1		51	0	1	1	0	0	0	0
12					1		52	0	1	1	0	0	0	0
13				1			53	0	1	1	0	1	0	0
14		1					54	0	1	1	0	0	0	0
15					1		55	0	1	0	0	0	1	0
16					1		56	0	1	1	0	0	0	0
17			1				57	1	1	1	0	0	0	0
18						1	58	1	1	1	0	1	0	0
19				1			59	0	1	1	0	0	0	0
20				1			60	0	1	1	0	1	1	0
21				1			61	0	1	0	0	0	0	0
22				1			62	0	1	1	0	0	0	0
23		1					63	0	1	0	0	0	1	0
24				1			64	0	1	1	0	0	0	0
25					1		65	0	1	0	0	1	0	0
26				1			66	0	1	0	0	0	0	0
27					1		67	0	1	0	0	1	1	0
28		1					68	0	1	1	0	1	0	0
29					1		69	0	0	0	0	0	0	0
30					1		70	0	1	1	0	1	1	0
31					1		71	0	1	1	0	0	0	0
32					1		72	0	1	1	0	0	0	0
33				1			73	0	1	1	0	1	0	0
34		1					74	0	1	1	0	0	0	0
35					1		75	0	1	0	0	0	1	0
36					1		76	0	1	1	0	0	0	0
37			1				77	1	1	1	0	0	0	0
38						1	78	1	1	1	0	1	0	0
39				1			79	0	1	1	0	0	0	0
40				1			80	0	1	1	0	1	1	0
	4	8	2	28	34	4

## Sheet: N1-Data Summary
	AMV	PeSV	LTSV	ADV	MsAPV-1	MsAPV-2	ALCV	Macular mosaicism	Mottling	Etiolation	Shrinkage	Mosaic shrinkage	Dwarfism
1	1	0	0	0	0	0	0				1
1	1	0	0	0	0	0	0				1
1	1	0	0	0	0	0	0				1
1	1	0	0	0	0	0	0				1
1	1	0	0	0	0	0	0				1
1	1	0	0	0	0	0	0				1
1	1	0	0	0	0	0	0					1
1	1	0	0	0	0	0	0					1
1	1	0	0	0	0	0	0					1
1	1	0	0	0	0	0	0					1
1	0	1	0	0	0	0	0				1
1	0	1	0	0	0	0	0				1
2	1	1	0	0	0	0	0		1
2	1	1	0	0	0	0	0		1
2	1	1	0	0	0	0	0				1
2	1	1	0	0	0	0	0				1
2	1	1	0	0	0	0	0				1
2	1	1	0	0	0	0	0				1
2	1	1	0	0	0	0	0				1
2	1	1	0	0	0	0	0				1
2	1	1	0	0	0	0	0				1
2	1	1	0	0	0	0	0				1
2	1	1	0	0	0	0	0					1
2	1	1	0	0	0	0	0					1
2	1	1	0	0	0	0	0					1
2	1	1	0	0	0	0	0					1
2	1	1	0	0	0	0	0					1
2	1	1	0	0	0	0	0					1
2	1	0	1	0	0	0	0				1
2	1	0	1	0	0	0	0				1
2	1	0	1	0	0	0	0					1
2	1	0	1	0	0	0	0					1
2	1	0	0	1	0	0	0					1
2	1	0	0	1	0	0	0					1
2	1	0	0	0	1	0	0	1
2	1	0	0	0	1	0	0	1
2	1	0	0	0	1	0	0		1
2	1	0	0	0	1	0	0		1
2	1	0	0	0	1	0	0				1
2	1	0	0	0	1	0	0				1
2	1	0	0	0	1	0	0					1
2	1	0	0	0	1	0	0					1
2	1	0	0	0	1	0	0					1
2	1	0	0	0	1	0	0					1
2	1	0	0	0	1	0	0					1
2	1	0	0	0	1	0	0					1
3	1	1	0	1	0	0	0		1
3	1	1	0	1	0	0	0		1
3	1	1	0	1	0	0	0				1
3	1	1	0	1	0	0	0				1
3	1	1	0	0	0	0	1			1
3	1	1	0	0	0	0	1			1
3	1	1	0	0	0	0	1						1
3	1	1	0	0	0	0	1						1
3	1	0	1	0	1	0	0	1
3	1	0	1	0	1	0	0	1
3	1	0	0	1	1	0	0					1
3	1	0	0	1	1	0	0					1
4	1	1	0	1	1	0	0				1
4	1	1	0	1	1	0	0				1
4	1	1	0	1	1	0	0					1
4	1	1	0	1	1	0	0					1
4	1	1	0	1	0	0	1						1
4	1	1	0	1	0	0	1						1
Incidence (%)=64/80=80.00%

## Sheet: Tumote Left Banner-(N2)
Tumote Left Banner (N2)
Varieties：Unknown; Planted Year: 2017								Viruses
No.	Macular mosaicism	Mottling	Etiolation	Shrinkage	Mosaic shrinkage	Dwarfism		ALCV	AMV	PeSV	LTSV	ADV	MsAPV-1	MsAPV-2
1	1						1	0	1	1	0	0	0	0
2					1		2	1	1	1	0	1	0	0
3				1			3	1	0	0	0	0	0	0
4	1						4	0	0	0	0	0	0	0
5					1		5	1	0	1	0	1	0	0
6	1						6	0	1	0	0	0	0	0
7				1			7	0	0	0	0	0	0	0
8	1						8	0	1	0	0	0	0	0
9					1		9	1	1	0	0	0	1	0
10						1	10	1	1	0	0	0	0	0
11					1		11	0	1	1	0	0	0	0
12					1		12	0	1	1	0	1	1	0
13						1	13	1	1	0	0	1	0	0
14						1	14	1	0	1	0	0	1	0
15						1	15	0	1	1	1	1	1	0
16	1						16	0	0	0	0	1	0	0
17		1					17	0	0	0	0	0	0	0
18					1		18	1	0	1	0	1	1	0
19	1						19	1	1	0	0	0	1	1
20				1			20	1	1	0	0	0	0	0
21	1						21	0	1	1	0	0	0	0
22					1		22	1	1	1	0	1	0	0
23				1			23	1	0	0	0	0	0	0
24	1						24	0	0	0	0	0	0	0
25					1		25	1	0	1	0	1	0	0
26	1						26	0	1	0	0	0	0	0
27				1			27	0	0	0	0	0	0	0
28	1						28	0	1	0	0	0	0	0
29					1		29	1	1	0	0	0	1	0
30						1	30	1	1	0	0	0	0	0
31					1		31	0	1	1	0	0	0	0
32					1		32	0	1	1	0	1	1	0
33						1	33	1	1	0	0	1	0	0
34						1	34	1	0	1	0	0	1	0
35						1	35	0	1	1	1	1	1	0
36	1						36	0	0	0	0	1	0	0
37		1					37	0	0	0	0	0	0	0
38					1		38	1	0	1	0	1	1	0
39	1						39	1	1	0	0	0	1	1
40				1			40	1	1	0	0	0	0	0
Varieties：Unknown; Planted Year: 2017
No.	Macular mosaicism	Mottling	Etiolation	Shrinkage	Mosaic shrinkage	Dwarfism		ALCV	AMV	PeSV	LTSV	ADV	MsAPV-1	MsAPV-2
1				1			41	1	1	1	0	0	0	0
2					1		42	0	0	1	0	0	0	1
3				1			43	0	0	1	0	0	0	0
4	1						44	0	1	0	0	0	0	0
5				1			45	1	0	1	0	1	0	0
6					1		46	0	1	1	0	1	0	0
7						1	47	0	1	1	0	0	0	1
8					1		48	0	1	0	0	1	1	1
9					1		49	1	1	0	0	1	0	0
10					1		50	1	1	1	0	1	0	1
11				1			51	0	1	0	0	1	0	1
12			1				52	0	1	0	0	0	0	0
13					1		53	1	1	1	0	1	1	0
14						1	54	0	1	0	0	0	0	0
15					1		55	1	1	0	0	0	0	1
16				1			56	0	1	0	0	1	0	0
17						1	57	0	1	0	0	1	0	0
18				1			58	1	1	1	0	0	0	0
19			1				59	0	1	0	0	0	0	0
20				1			60	0	1	1	0	1	0	0
21				1			61	1	1	1	0	0	0	0
22					1		62	0	0	1	0	0	0	1
23				1			63	0	0	1	0	0	0	0
24	1						64	0	1	0	0	0	0	0
25				1			65	1	0	1	0	1	0	0
26					1		66	0	1	1	0	1	0	0
27						1	67	0	1	1	0	0	0	1
28					1		68	0	1	0	0	1	1	1
29					1		69	1	1	0	0	1	0	0
30					1		70	1	1	1	0	1	0	1
31				1			71	0	1	0	0	1	0	1
32			1				72	0	1	0	0	0	0	0
33					1		73	1	1	1	0	1	1	0
34						1	74	0	1	0	0	0	0	0
35					1		75	1	1	0	0	0	0	1
36				1			76	0	1	0	0	1	0	0
37						1	77	0	1	0	0	1	0	0
38				1			78	1	1	1	0	0	0	0
39			1				79	0	1	0	0	0	0	0
40				1			80	0	1	1	0	1	0	0
Varieties：Unknown; Planted Year: 2018
No.	Macular mosaicism	Mottling	Etiolation	Shrinkage	Mosaic shrinkage	Dwarfism		ALCV	AMV	PeSV	LTSV	ADV	MsAPV-1	MsAPV-2
1				1			81	0	1	1	0	1	0	0
2					1		82	1	0	0	0	1	0	1
3			1				83	1	1	1	0	1	0	1
4		1					84	0	1	1	0	0	1	0
5	1						85	0	0	1	0	1	0	0
6	1						86	0	1	1	0	1	0	1
7			1				87	0	1	1	0	1	0	1
8		1					88	0	0	0	0	0	0	0
9			1				89	0	0	0	0	0	0	0
10				1			90	0	1	1	0	1	0	0
11					1		91	1	0	0	0	1	0	1
12			1				92	1	1	1	0	1	0	1
13		1					93	0	1	1	0	0	1	0
14	1						94	0	0	1	0	1	0	0
15	1						95	0	1	1	0	1	0	1
16			1				96	0	1	1	0	1	0	1
17		1					97	0	0	0	0	0	0	0
18			1				98	0	0	0	0	0	0	0
Varieties：Unknown; Planted Year: 2018
No.	Macular mosaicism	Mottling	Etiolation	Shrinkage	Mosaic shrinkage	Dwarfism		ALCV	AMV	PeSV	LTSV	ADV	MsAPV-1	MsAPV-2
1	1						99	0	0	0	0	0	1	0
2					1		100	1	1	0	0	0	0	0
3					1		101	0	1	0	0	1	0	0
4					1		102	1	0	0	0	0	0	0
5	1						103	0	0	1	0	0	0	1
6				1			104	1	0	0	0	0	0	0
7		1					105	0	0	0	0	0	0	0
8					1		106	1	1	0	0	0	0	0
9					1		107	0	1	0	0	0	0	1
10	1						108	1	1	0	0	0	0	0
11	1						109	0	0	0	0	0	1	0
12					1		110	1	1	0	0	0	0	0
13					1		111	0	1	0	0	1	0	0
14					1		112	1	0	0	0	0	0	0
15	1						113	0	0	1	0	0	0	1
16				1			114	1	0	0	0	0	0	0
17		1					115	0	0	0	0	0	0	0
18					1		116	1	1	0	0	0	0	0
19					1		117	0	1	0	0	0	0	1
20	1						118	1	1	0	0	0	0	0
	24	8	10	24	38	14

## Sheet: N2-Data Summary
	AMV	PeSV	LTSV	ADV	MsAPV-1	MsAPV-2	ALCV	Macular mosaicism	Mottling	Etiolation	Shrinkage	Mosaic shrinkage	Dwarfism
1	1	0	0	0	0	0	0	1
1	1	0	0	0	0	0	0	1
1	1	0	0	0	0	0	0	1
1	1	0	0	0	0	0	0	1
1	1	0	0	0	0	0	0	1
1	1	0	0	0	0	0	0	1
1	1	0	0	0	0	0	0			1
1	1	0	0	0	0	0	0			1
1	1	0	0	0	0	0	0			1
1	1	0	0	0	0	0	0			1
1	1	0	0	0	0	0	0						1
1	1	0	0	0	0	0	0						1
1	0	1	0	0	0	0	0				1
1	0	1	0	0	0	0	0				1
1	0	0	0	1	0	0	0	1
1	0	0	0	1	0	0	0	1
1	0	0	0	0	1	0	0	1
1	0	0	0	0	1	0	0	1
1	0	0	0	0	0	0	1				1
1	0	0	0	0	0	0	1				1
1	0	0	0	0	0	0	1				1
1	0	0	0	0	0	0	1				1
1	0	0	0	0	0	0	1					1
1	0	0	0	0	0	0	1					1
2	1	1	0	0	0	0	0	1
2	1	1	0	0	0	0	0	1
2	1	1	0	0	0	0	0					1
2	1	1	0	0	0	0	0					1
2	1	0	0	1	0	0	0				1
2	1	0	0	1	0	0	0				1
2	1	0	0	1	0	0	0					1
2	1	0	0	1	0	0	0					1
2	1	0	0	1	0	0	0						1
2	1	0	0	1	0	0	0						1
2	1	0	0	0	0	1	0					1
2	1	0	0	0	0	1	0					1
2	1	0	0	0	0	0	1	1
2	1	0	0	0	0	0	1	1
2	1	0	0	0	0	0	1				1
2	1	0	0	0	0	0	1				1
2	1	0	0	0	0	0	1					1
2	1	0	0	0	0	0	1					1
2	1	0	0	0	0	0	1					1
2	1	0	0	0	0	0	1					1
2	1	0	0	0	0	0	1						1
2	1	0	0	0	0	0	1						1
2	0	1	0	1	0	0	0	1
2	0	1	0	1	0	0	0	1
2	0	1	0	0	0	1	0	1
2	0	1	0	0	0	1	0	1
2	0	1	0	0	0	1	0					1
2	0	1	0	0	0	1	0					1
3	1	1	0	1	0	0	0				1
3	1	1	0	1	0	0	0				1
3	1	1	0	1	0	0	0				1
3	1	1	0	1	0	0	0				1
3	1	1	0	1	0	0	0					1
3	1	1	0	1	0	0	0					1
3	1	1	0	0	1	0	0		1
3	1	1	0	0	1	0	0		1
3	1	1	0	0	0	1	0						1
3	1	1	0	0	0	1	0						1
3	1	1	0	0	0	0	1				1
3	1	1	0	0	0	0	1				1
3	1	1	0	0	0	0	1				1
3	1	1	0	0	0	0	1				1
3	1	0	0	1	0	1	0				1
3	1	0	0	1	0	1	0				1
3	1	0	0	1	0	0	1					1
3	1	0	0	1	0	0	1					1
3	1	0	0	1	0	0	1						1
3	1	0	0	1	0	0	1						1
3	1	0	0	0	1	0	1					1
3	1	0	0	0	1	0	1					1
3	1	0	0	0	0	1	1					1
3	1	0	0	0	0	1	1					1
3	0	1	0	1	0	0	1				1
3	0	1	0	1	0	0	1				1
3	0	1	0	1	0	0	1					1
3	0	1	0	1	0	0	1					1
3	0	1	0	0	1	0	1						1
3	0	1	0	0	1	0	1						1
3	0	0	0	1	0	1	1					1
3	0	0	0	1	0	1	1					1
4	1	1	0	1	1	0	0					1
4	1	1	0	1	1	0	0					1
4	1	1	0	1	0	1	0	1
4	1	1	0	1	0	1	0	1
4	1	1	0	1	0	1	0			1
4	1	1	0	1	0	1	0			1
4	1	1	0	1	0	0	1					1
4	1	1	0	1	0	0	1					1
4	1	0	0	1	1	1	0					1
4	1	0	0	1	1	1	0					1
4	1	0	0	0	1	1	1	1
4	1	0	0	0	1	1	1	1
4	0	1	0	1	1	0	1					1
4	0	1	0	1	1	0	1					1
5	1	1	1	1	1	0	0						1
5	1	1	1	1	1	0	0						1
5	1	1	0	1	1	0	1					1
5	1	1	0	1	1	0	1					1
5	1	1	0	1	0	1	1			1
5	1	1	0	1	0	1	1			1
5	1	1	0	1	0	1	1					1
5	1	1	0	1	0	1	1					1
Incidence (%)=106/118=89.83%

## Sheet: Yangling (S)
Yangling (S)
Varieties：Unknown; Planted Year: 2018								Viruses
No.	Macular mosaicism	Mottling	Etiolation	Shrinkage	Mosaic shrinkage	Dwarfism		ALCV	AMV	PeSV	LTSV	ADV	MsAPV-1	MsAPV-2
1		1					1	0	0	0	0	0	0	0
2		1					2	0	0	0	0	0	0	0
3	1						3	0	0	0	0	0	0	0
4				1			4	0	0	0	0	0	0	0
5	1						5	0	0	0	0	0	0	0
6				1			6	0	0	0	0	0	0	0
7		1					7	0	1	0	0	0	1	0
8	1						8	0	0	0	0	0	0	0
9				1			9	0	1	0	0	0	1	1
10		1					10	0	0	0	0	0	0	0
11		1					11	0	1	0	0	0	1	0
12		1					12	0	0	0	0	0	0	0
13		1					13	0	0	0	0	0	0	0
14				1			14	0	1	0	0	0	1	0
15						1	15	0	1	0	0	0	1	1
16		1					16	0	1	0	0	0	1	1
17			1				17	0	0	0	0	0	1	0
18				1			18	0	1	0	0	0	1	0
19				1			19	0	1	0	0	0	1	0
20				1			20	0	1	0	0	0	1	0
21		1					21	0	0	0	0	0	0	0
22		1					22	0	1	0	0	0	1	1
23		1					23	0	1	0	0	0	1	0
24		1					24	0	1	0	0	0	1	0
25		1					25	0	1	0	0	0	1	0
26				1			26	0	0	0	0	0	1	0
27		1					27	0	1	0	0	0	0	0
28					1		28	0	0	0	0	0	0	0
29		1					29	0	1	0	0	0	1	0
30				1			30	0	1	0	0	0	1	0
31				1			31	0	1	0	0	0	1	0
32		1					32	0	1	0	0	0	1	0
33				1			33	0	1	0	0	0	1	0
34				1			34	0	0	0	0	0	1	0
35		1					35	0	0	0	0	0	0	0
36				1			36	0	1	0	0	0	0	0
37				1			37	0	1	0	0	0	1	0
38			1				38	0	1	0	0	0	1	0
39		1					39	0	0	0	0	0	0	0
40				1			40	0	1	0	0	0	0	0
41		1					41	0	0	0	0	0	0	0
42		1					42	0	0	0	0	0	0	0
43	1						43	0	0	0	0	0	0	0
44				1			44	0	0	0	0	0	0	0
45	1						45	0	0	0	0	0	0	0
46				1			46	0	0	0	0	0	0	0
47		1					47	0	1	0	0	0	1	0
48	1						48	0	0	0	0	0	0	0
49				1			49	0	1	0	0	0	1	1
50		1					50	0	0	0	0	0	0	0
51		1					51	0	1	0	0	0	1	0
52		1					52	0	0	0	0	0	0	0
53		1					53	0	0	0	0	0	0	0
54				1			54	0	1	0	0	0	1	0
55						1	55	0	1	0	0	0	1	1
56		1					56	0	1	0	0	0	1	1
57			1				57	0	0	0	0	0	1	0
58				1			58	0	1	0	0	0	1	0
59				1			59	0	1	0	0	0	1	0
60				1			60	0	1	0	0	0	1	0
61		1					61	0	0	0	0	0	0	0
62		1					62	0	1	0	0	0	1	1
63		1					63	0	1	0	0	0	1	0
64		1					64	0	1	0	0	0	1	0
65		1					65	0	1	0	0	0	1	0
66				1			66	0	0	0	0	0	1	0
67		1					67	0	1	0	0	0	0	0
68					1		68	0	0	0	0	0	0	0
69		1					69	0	1	0	0	0	1	0
70				1			70	0	1	0	0	0	1	0
71				1			71	0	1	0	0	0	1	0
72		1					72	0	1	0	0	0	1	0
73				1			73	0	1	0	0	0	1	0
74				1			74	0	0	0	0	0	1	0
75		1					75	0	0	0	0	0	0	0
76				1			76	0	1	0	0	0	0	0
77				1			77	0	1	0	0	0	1	0
78			1				78	0	1	0	0	0	1	0
79		1					79	0	0	0	0	0	0	0
80				1			80	0	1	0	0	0	0	0
	6	36	4	30	2	2

## Sheet: S-Data Summary
						AMV	PeSV	LTSV	ADV	MsAPV-1	MsAPV-2	ALCV	Macular mosaicism	Mottling	Etiolation	Shrinkage	Mosaic shrinkage	Dwarfism
					1	1	0	0	0	0	0	0		1
					1	1	0	0	0	0	0	0		1
					1	1	0	0	0	0	0	0				1
					1	1	0	0	0	0	0	0				1
					1	1	0	0	0	0	0	0				1
					1	1	0	0	0	0	0	0				1
					1	0	0	0	0	1	0	0			1
					1	0	0	0	0	1	0	0			1
					1	0	0	0	0	1	0	0				1
					1	0	0	0	0	1	0	0				1
					1	0	0	0	0	1	0	0				1
					1	0	0	0	0	1	0	0				1
					2	1	0	0	0	1	0	0		1
					2	1	0	0	0	1	0	0		1
					2	1	0	0	0	1	0	0		1
					2	1	0	0	0	1	0	0		1
					2	1	0	0	0	1	0	0		1
					2	1	0	0	0	1	0	0		1
					2	1	0	0	0	1	0	0		1
					2	1	0	0	0	1	0	0		1
					2	1	0	0	0	1	0	0		1
					2	1	0	0	0	1	0	0		1
					2	1	0	0	0	1	0	0		1
					2	1	0	0	0	1	0	0		1
					2	1	0	0	0	1	0	0		1
					2	1	0	0	0	1	0	0		1
					2	1	0	0	0	1	0	0			1
					2	1	0	0	0	1	0	0			1
					2	1	0	0	0	1	0	0				1
					2	1	0	0	0	1	0	0				1
					2	1	0	0	0	1	0	0				1
					2	1	0	0	0	1	0	0				1
					2	1	0	0	0	1	0	0				1
					2	1	0	0	0	1	0	0				1
					2	1	0	0	0	1	0	0				1
					2	1	0	0	0	1	0	0				1
					2	1	0	0	0	1	0	0				1
					2	1	0	0	0	1	0	0				1
					2	1	0	0	0	1	0	0				1
					2	1	0	0	0	1	0	0				1
					2	1	0	0	0	1	0	0				1
					2	1	0	0	0	1	0	0				1
					2	1	0	0	0	1	0	0				1
					2	1	0	0	0	1	0	0				1
					3	1	0	0	0	1	1	0		1
					3	1	0	0	0	1	1	0		1
					3	1	0	0	0	1	1	0		1
					3	1	0	0	0	1	1	0		1
					3	1	0	0	0	1	1	0				1
					3	1	0	0	0	1	1	0				1
					3	1	0	0	0	1	1	0						1
					3	1	0	0	0	1	1	0						1
					Incidence (%)=52/80=65.00%

## Sheet: Zhengzhou （H1）
Zhengzhou （H1）
Varieties：WL363; Planted Year: 2017								Viruses
No.	Macular mosaicism	Mottling	Etiolation	Shrinkage	Mosaic shrinkage	Dwarfism		ALCV	AMV	PeSV	LTSV	ADV	MsAPV-1	MsAPV-2
1					1		1	0	1	0	0	0	1	0
2					1		2	0	1	0	0	0	1	0
3						1	3	0	1	0	0	0	1	0
4					1		4	0	1	0	0	0	0	0
5				1			5	0	1	0	0	0	1	0
6					1		6	0	1	0	0	0	1	0
7		1					7	0	1	0	0	0	1	0
8			1				8	0	1	0	0	1	1	0
9				1			9	0	1	0	0	1	1	0
10	1						10	0	1	0	0	0	1	0
11					1		11	0	1	0	0	0	1	0
12					1		12	0	1	0	0	0	1	0
13						1	13	0	1	0	0	0	1	0
14					1		14	0	1	0	0	0	0	0
15				1			15	0	1	0	0	0	1	0
16					1		16	0	1	0	0	0	1	0
17		1					17	0	1	0	0	0	1	0
18			1				18	0	1	0	0	1	1	0
19				1			19	0	1	0	0	1	1	0
20	1						20	0	1	0	0	0	1	0
Varieties：WL440; Planted Year: 2017
No.	Macular mosaicism	Mottling	Etiolation	Shrinkage	Mosaic shrinkage	Dwarfism		ALCV	AMV	PeSV	LTSV	ADV	MsAPV-1	MsAPV-2
1					1		21	0	1	0	0	1	1	0
2		1					22	1	1	0	0	0	1	0
3			1				23	0	1	0	0	0	1	1
4					1		24	0	1	0	0	1	1	0
5						1	25	0	1	0	0	1	1	1
6				1			26	0	1	0	0	0	1	0
7				1			27	0	1	0	0	0	1	0
8						1	28	0	1	0	0	0	1	0
9				1			29	0	1	0	0	1	1	0
10						1	30	0	1	0	0	0	1	0
11					1		31	0	1	0	0	1	1	0
12		1					32	1	1	0	0	0	1	0
13			1				33	0	1	0	0	0	1	1
14					1		34	0	1	0	0	1	1	0
15						1	35	0	1	0	0	1	1	1
16				1			36	0	1	0	0	0	1	0
17				1			37	0	1	0	0	0	1	0
18						1	38	0	1	0	0	0	1	0
19				1			39	0	1	0	0	1	1	0
20						1	40	0	1	0	0	0	1	0
Varieties：5020; Planted Year: 2018
No.	Macular mosaicism	Mottling	Etiolation	Shrinkage	Mosaic shrinkage	Dwarfism		ALCV	AMV	PeSV	LTSV	ADV	MsAPV-1	MsAPV-2
1					1		41	0	1	0	0	1	1	0
2				1			42	0	0	0	0	0	1	0
3						1	43	0	1	0	0	1	1	0
4		1					44	0	0	0	0	0	1	0
5				1			45	0	0	0	0	0	1	0
6				1			46	0	1	0	0	1	1	0
7						1	47	0	1	0	0	1	1	0
8				1			48	0	0	0	0	1	1	0
9					1		49	0	1	0	0	1	1	0
10					1		50	0	0	0	0	0	1	0
11					1		51	0	1	0	0	1	1	0
12				1			52	0	0	0	0	0	1	0
13						1	53	0	1	0	0	1	1	0
14		1					54	0	0	0	0	0	1	0
15				1			55	0	0	0	0	0	1	0
16				1			56	0	1	0	0	1	1	0
17						1	57	0	1	0	0	1	1	0
18				1			58	0	0	0	0	1	1	0
19					1		59	0	1	0	0	1	1	0
20					1		60	0	0	0	0	0	1	0
Varieties：5020; Planted Year: 2019
No.	Macular mosaicism	Mottling	Etiolation	Shrinkage	Mosaic shrinkage	Dwarfism		ALCV	AMV	PeSV	LTSV	ADV	MsAPV-1	MsAPV-2
1	1						61	0	1	0	0	0	1	0
2				1			62	0	1	0	0	1	1	0
3				1			63	0	1	0	0	0	1	0
4		1					64	0	1	0	0	1	1	0
5						1	65	0	1	0	0	0	1	1
6						1	66	0	1	0	0	1	1	0
7						1	67	0	1	0	0	1	1	0
8					1		68	0	1	0	0	0	1	0
9					1		69	0	1	0	0	1	1	0
10					1		70	0	1	0	0	0	1	0
11	1						71	0	1	0	0	0	1	0
12				1			72	0	1	0	0	1	1	0
13				1			73	0	1	0	0	0	1	0
14		1					74	0	1	0	0	1	1	0
15						1	75	0	1	0	0	0	1	1
16						1	76	0	1	0	0	1	1	0
17						1	77	0	1	0	0	1	1	0
18					1		78	0	1	0	0	0	1	0
19					1		79	0	1	0	0	1	1	0
20					1		80	0	1	0	0	0	1	0
Varieties：5010; Planted Year: 2014
No.	Macular mosaicism	Mottling	Etiolation	Shrinkage	Mosaic shrinkage	Dwarfism		ALCV	AMV	PeSV	LTSV	ADV	MsAPV-1	MsAPV-2
1					1		81	1	1	0	0	0	0	0
2						1	82	0	1	0	0	1	1	0
3	1						83	0	1	0	0	0	0	0
4		1					84	1	1	0	0	0	1	0
5					1		85	0	1	0	0	1	1	0
6						1	86	1	1	0	0	1	1	0
7					1		87	1	1	0	0	1	1	0
8				1			88	0	1	0	0	0	1	0
9					1		89	0	1	0	0	1	1	0
10					1		90	0	1	0	0	1	1	1
11					1		91	1	1	0	0	0	0	0
12						1	92	0	1	0	0	1	1	0
13	1						93	0	1	0	0	0	0	0
14		1					94	1	1	0	0	0	1	0
15					1		95	0	1	0	0	1	1	0
16						1	96	1	1	0	0	1	1	0
17					1		97	1	1	0	0	1	1	0
18				1			98	0	1	0	0	0	1	0
19					1		99	0	1	0	0	1	1	0
20					1		100	0	1	0	0	1	1	1
Varieties：5010; Planted Year: 2015
No.	Macular mosaicism	Mottling	Etiolation	Shrinkage	Mosaic shrinkage	Dwarfism		ALCV	AMV	PeSV	LTSV	ADV	MsAPV-1	MsAPV-2
1						1	101	0	1	0	0	1	1	0
2				1			102	0	1	0	0	1	1	0
3				1			103	0	1	0	0	1	1	0
4		1					104	0	1	0	0	0	1	1
5				1			105	0	1	0	0	0	1	1
6						1	106	0	1	0	0	1	1	0
7	1						107	0	1	0	0	0	1	0
8					1		108	0	1	0	0	1	1	0
9					1		109	0	1	0	0	1	1	0
10					1		110	1	1	0	0	1	1	0
11						1	111	0	1	0	0	1	1	0
12				1			112	0	1	0	0	1	1	0
13				1			113	0	1	0	0	1	1	0
14		1					114	0	1	0	0	0	1	1
15				1			115	0	1	0	0	0	1	1
16						1	116	0	1	0	0	1	1	0
17	1						117	0	1	0	0	0	1	0
18					1		118	0	1	0	0	1	1	0
19					1		119	0	1	0	0	1	1	0
20					1		120	1	1	0	0	1	1	0
	8	12	4	30	40	26

## Sheet: H1-Data Summary
	AMV	PeSV	LTSV	ADV	MsAPV-1	MsAPV-2	ALCV	Macular mosaicism	Mottling	Etiolation	Shrinkage	Mosaic shrinkage	Dwarfism
1	1	0	0	0	0	0	0	1
1	1	0	0	0	0	0	0	1
1	1	0	0	0	0	0	0					1
1	1	0	0	0	0	0	0					1
1	0	0	0	0	1	0	0		1
1	0	0	0	0	1	0	0		1
1	0	0	0	0	1	0	0				1
1	0	0	0	0	1	0	0				1
1	0	0	0	0	1	0	0				1
1	0	0	0	0	1	0	0				1
1	0	0	0	0	1	0	0					1
1	0	0	0	0	1	0	0					1
2	1	0	0	0	1	0	0	1
2	1	0	0	0	1	0	0	1
2	1	0	0	0	1	0	0	1
2	1	0	0	0	1	0	0	1
2	1	0	0	0	1	0	0	1
2	1	0	0	0	1	0	0	1
2	1	0	0	0	1	0	0		1
2	1	0	0	0	1	0	0		1
2	1	0	0	0	1	0	0				1
2	1	0	0	0	1	0	0				1
2	1	0	0	0	1	0	0				1
2	1	0	0	0	1	0	0				1
2	1	0	0	0	1	0	0				1
2	1	0	0	0	1	0	0				1
2	1	0	0	0	1	0	0				1
2	1	0	0	0	1	0	0				1
2	1	0	0	0	1	0	0				1
2	1	0	0	0	1	0	0				1
2	1	0	0	0	1	0	0					1
2	1	0	0	0	1	0	0					1
2	1	0	0	0	1	0	0					1
2	1	0	0	0	1	0	0					1
2	1	0	0	0	1	0	0					1
2	1	0	0	0	1	0	0					1
2	1	0	0	0	1	0	0					1
2	1	0	0	0	1	0	0					1
2	1	0	0	0	1	0	0					1
2	1	0	0	0	1	0	0					1
2	1	0	0	0	1	0	0						1
2	1	0	0	0	1	0	0						1
2	1	0	0	0	1	0	0						1
2	1	0	0	0	1	0	0						1
2	1	0	0	0	1	0	0						1
2	1	0	0	0	1	0	0						1
2	1	0	0	0	0	0	1					1
2	1	0	0	0	0	0	1					1
2	0	0	0	1	1	0	0				1
2	0	0	0	1	1	0	0				1
3	1	0	0	1	1	0	0		1
3	1	0	0	1	1	0	0		1
3	1	0	0	1	1	0	0			1
3	1	0	0	1	1	0	0			1
3	1	0	0	1	1	0	0				1
3	1	0	0	1	1	0	0				1
3	1	0	0	1	1	0	0				1
3	1	0	0	1	1	0	0				1
3	1	0	0	1	1	0	0				1
3	1	0	0	1	1	0	0				1
3	1	0	0	1	1	0	0				1
3	1	0	0	1	1	0	0				1
3	1	0	0	1	1	0	0				1
3	1	0	0	1	1	0	0				1
3	1	0	0	1	1	0	0				1
3	1	0	0	1	1	0	0				1
3	1	0	0	1	1	0	0					1
3	1	0	0	1	1	0	0					1
3	1	0	0	1	1	0	0					1
3	1	0	0	1	1	0	0					1
3	1	0	0	1	1	0	0					1
3	1	0	0	1	1	0	0					1
3	1	0	0	1	1	0	0					1
3	1	0	0	1	1	0	0					1
3	1	0	0	1	1	0	0					1
3	1	0	0	1	1	0	0					1
3	1	0	0	1	1	0	0					1
3	1	0	0	1	1	0	0					1
3	1	0	0	1	1	0	0					1
3	1	0	0	1	1	0	0					1
3	1	0	0	1	1	0	0					1
3	1	0	0	1	1	0	0					1
3	1	0	0	1	1	0	0					1
3	1	0	0	1	1	0	0					1
3	1	0	0	1	1	0	0						1
3	1	0	0	1	1	0	0						1
3	1	0	0	1	1	0	0						1
3	1	0	0	1	1	0	0						1
3	1	0	0	1	1	0	0						1
3	1	0	0	1	1	0	0						1
3	1	0	0	1	1	0	0						1
3	1	0	0	1	1	0	0						1
3	1	0	0	1	1	0	0						1
3	1	0	0	1	1	0	0						1
3	1	0	0	1	1	0	0						1
3	1	0	0	1	1	0	0						1
3	1	0	0	1	1	0	0						1
3	1	0	0	1	1	0	0						1
3	1	0	0	0	1	1	0		1
3	1	0	0	0	1	1	0		1
3	1	0	0	0	1	1	0			1
3	1	0	0	0	1	1	0			1
3	1	0	0	0	1	1	0				1
3	1	0	0	0	1	1	0				1
3	1	0	0	0	1	1	0						1
3	1	0	0	0	1	1	0						1
3	1	0	0	0	1	0	1		1
3	1	0	0	0	1	0	1		1
3	1	0	0	0	1	0	1		1
3	1	0	0	0	1	0	1		1
4	1	0	0	1	1	1	0					1
4	1	0	0	1	1	1	0					1
4	1	0	0	1	1	1	0						1
4	1	0	0	1	1	1	0						1
4	1	0	0	1	1	0	1					1
4	1	0	0	1	1	0	1					1
4	1	0	0	1	1	0	1					1
4	1	0	0	1	1	0	1					1
4	1	0	0	1	1	0	1						1
4	1	0	0	1	1	0	1						1
Incidence (%)=120/120=100.00%

[truncated: 17 more sheets: Yuanyang-1 (H2), H2-Data Summary, Yuanyang-2 (H3), H3-Data Summary, Lankao (H4), H4-Data Summary, Wenxian-H5, H5-Data Summary, Wenxian-2 (H6), H6-Data Summary, Yichuan (H7), H7-Data Summary, Zhenping (H8), H8-Data Summary, Virus infection-Symptoms, Summary-All Data, Data for Supplementary Table S1]
