# Supplementary material for: Occurrence, Distribution, and Genetic Diversity of Alfalfa (Medicago sativa L.) Viruses in Four Major Alfalfa-Producing Provinces of China
Source: Front Microbiol. 2022 Jan 13;12:771361. doi: 10.3389/fmicb.2021.771361 (PMC8793692; doi:10.3389/fmicb.2021.771361)
Supplement: Supplementary file 3 [file Data_Sheet_3.xlsx]

## Sheet: Data for Fig. 4A
Data for Fig. 4A Detection rate of AMV, PeSV, LTSV, ADV, MsAPV1, MsAPV2 and ALCV of samples planted in different locations
	G	N1	N2	S	H1	H2	H3	H4	H5	H6	H7	H8
AMV	79.0698	77.5	66.1017	57.5	91.6667	92.5926	100	100	18.1818	90	93.3333	90
PeSV	76.7442	40	42.3729	0	0	0	0	0	0	0	0	0
LTSV	0	7.5	5.08475	0	0	0	0	0	0	0	0	0
ADV	6.20155	17.5	37.2881	0	50	44.4444	10	0	13.6364	15	0	0
MsAPV-1	51.1628	25	16.9492	57.5	98.3333	81.4815	80	90	100	85	93.3333	90
MsAPV-2	7.75194	0	22.0339	10	10	0	0	0	0	0	0	0
ALCV	0	7.5	40.678	0	13.3333	14.8148	35	6.66667	22.7273	75	53.3333	0
Note: Jiuquan (G), Helinger (N1), Tumote Left Banner (N2), Yangling (S), Zhengzhou (H1), Yuanyang-1 (H2), Yuanyang-2 (H3), Lankao (H4), Wenxian-1 (H5), Wenxian-2 (H6), Yichuan (H7) and Zhenping (H8).

## Sheet: Data for Fig. 4B
Data for Fig. 4B Detection rate of AMV, PeSV, LTSV, ADV, MsAPV1, MsAPV2 and ALCV of samples planted in different year
	2008	2012	2014	2015	2016	2017	2018	2019
AMV	55	100	93.4783	100	95.6522	98	70.2206	100
PeSV	75	95	23.913	0	26.087	31	22.7941	0
LTSV	0	0	0	0	0	1	1.10294	0
ADV	10	25	15.2174	70	17.3913	32	12.8676	25
MsAPV-1	30	85	65.2174	100	50	48	67.6471	95
MsAPV-2	30	10	2.17391	20	2.17391	9	4.04412	5
ALCV	0	0	8.69565	10	0	27	23.5294	5
Note: Jiuquan (G), Helinger (N1), Tumote Left Banner (N2), Yangling (S), Zhengzhou (H1), Yuanyang-1 (H2), Yuanyang-2 (H3), Lankao (H4), Wenxian-1 (H5), Wenxian-2 (H6), Yichuan (H7) and Zhenping (H8).

## Sheet: Data for Fig. 4C
Data for Fig. 4C Incidence of various viruses with both single and multiple infection in different alfalfa-growing locations.
	G	N1	N2	S	H1	H2	H3	H4	H5	H6	H7	H8
AMV	5.42636	12.5	10.1695	7.5	3.33333	12.963	15	10	0	5	3.33333	10
PeSV	4.65116	2.5	1.69492	0	0	0	0	0	0	0	0	0
LTSV	0	0	0	0	0	0	0	0	0	0	0	0
MsCDV-A	0	0	1.69492	0	0	1.85185	0	0	0	0	0	0
MsAPV-1	0	0	1.69492	7.5	6.66667	0	0	0	59.0909	0	3.33333	10
MsAPV-2	0	0	0	0	0	0	0	0	0	0	0	0
ALCV	0	0	5.08475	0	0	0	0	0	0	0	0	0
AMV+PeSV	17.0543	20	3.38983	0	0	0	0	0	0	0	0	0
AMV+LTSV	0	5	0	0	0	0	0	0	0	0	0	0
AMV+MsCDV-A	0	2.5	5.08475	0	0	3.7037	0	0	0	5	0	0
AMV+MsAPV1	2.32558	15	0	40	28.3333	33.3333	50	83.3333	4.54545	15	40	80
AMV+MsAPV2	0	0	1.69492	0	0	0	0	0	0	0	0	0
AMV+ALCV	0	0	8.47458	0	1.66667	0	5	0	0	5	3.33333	0
PeSV+MsCDV-A	0.775194	0	1.69492	0	0	0	0	0	0	0	0	0
PeSV+MsAPV2	0	0	3.38983	0	0	0	0	0	0	0	0	0
MsCDV-A+MsAPV1	0	0	0	0	1.66667	3.7037	0	0	13.6364	0	0	0
MsAPV1+ALCV	0	0	0	0	0	1.85185	0	0	9.09091	5	3.33333	0
AMV+PeSV+MsCDV-A	0.775194	5	5.08475	0	0	0	0	0	0	0	0	0
AMV+PeSV+MsAPV1	41.8605	0	1.69492	0	0	0	0	0	0	0	0	0
AMV+PeSV+MsAPV2	4.65116	0	1.69492	0	0	0	0	0	0	0	0	0
AMV+PeSV+ALCV	0	5	3.38983	0	0	0	0	0	0	0	0	0
AMV+LTSV+MsAPV1	0	2.5	0	0	0	0	0	0	0	0	0	0
AMV+MsCDV-A+MsAPV1	0	2.5	0	0	40	29.6296	0	0	0	0	0	0
AMV+MsCDV-A+MsAPV2	0	0	1.69492	0	0	0	0	0	0	0	0	0
AMV+MsCDV-A+ALCV	0	0	3.38983	0	0	0	0	0	0	0	0	0
AMV+MsAPV1+MsAPV2	0	0	0	10	6.66667	0	0	0	0	0	0	0
AMV+MsAPV1+ALCV	0	0	1.69492	0	3.33333	7.40741	20	6.66667	13.6364	55	46.6667	0
AMV+MsAPV2+ALCV	0	0	1.69492	0	0	0	0	0	0	0	0	0
PeSV+MsCDV-A+ALCV	0	0	3.38983	0	0	0	0	0	0	0	0	0
PeSV+MsAPV1+ALCV	0	0	1.69492	0	0	0	0	0	0	0	0	0
MsCDV-A+MsAPV1+ALCV	0	0	0	0	0	0	0	0	0	5	0	0
MsCDV-A+MsAPV2+ALCV	0	0	1.69492	0	0	0	0	0	0	0	0	0
AMV+PeSV+MsCDV-A+MsAPV1	3.87597	5	1.69492	0	0	0	0	0	0	0	0	0
AMV+PeSV+MsCDV-A+MsAPV2	0	0	3.38983	0	0	0	0	0	0	0	0	0
AMV+PeSV+MsCDV-A+ALCV	0	2.5	1.69492	0	0	0	0	0	0	0	0	0
AMV+PeSV+MsAPV1+MsAPV2	2.32558	0	0	0	0	0	0	0	0	0	0	0
AMV+MsCDV-A+MsAPV1+MsAPV2	0	0	1.69492	0	3.33333	0	0	0	0	0	0	0
AMV+MsCDV-A+MsAPV1+ALCV	0	0	0	0	5	5.55556	10	0	0	5	0	0
AMV+MsAPV1+MsAPV2+ALCV	0	0	1.69492	0	0	0	0	0	0	0	0	0
PeSV+MsCDV-A+MsAPV1+ALCV	0	0	1.69492	0	0	0	0	0	0	0	0	0
AMV+PeSV+LTSV+MsCDV-A+MsAPV1	0	0	1.69492	0	0	0	0	0	0	0	0	0
AMV+PeSV+MsCDV-A+MsAPV1+MsAPV2	0.775194	0	0	0	0	0	0	0	0	0	0	0
AMV+PeSV+MsCDV-A+MsAPV1+ALCV	0	0	1.69492	0	0	0	0	0	0	0	0	0
AMV+PeSV+MsCDV-A+MsAPV2+ALCV	0	0	3.38983	0	0	0	0	0	0	0	0	0
Note: Jiuquan (G), Helinger (N1), Tumote Left Banner (N2), Yangling (S), Zhengzhou (H1), Yuanyang-1 (H2), Yuanyang-2 (H3), Lankao (H4), Wenxian-1 (H5), Wenxian-2 (H6), Yichuan (H7) and Zhenping (H8).

## Sheet: Data for Fig. 5A
Data for Fig. 5A Incidence of single infection in different alfalfa-growing locations.
	G	N1	N2	S	H1	H2	H3	H4	H5	H6	H7	H8
AMV	5.42636	12.5	10.1695	7.5	3.33333	12.963	15	10	0	5	3.33333	10
PeSV	4.65116	2.5	1.69492	0	0	0	0	0	0	0	0	0
LTSV	0	0	0	0	0	0	0	0	0	0	0	0
MsCDV-A	0	0	1.69492	0	0	1.85185	0	0	0	0	0	0
MsAPV-1	0	0	1.69492	7.5	6.66667	0	0	0	59.0909	0	3.33333	10
MsAPV-2	0	0	0	0	0	0	0	0	0	0	0	0
ALCV	0	0	5.08475	0	0	0	0	0	0	0	0	0
Note: Jiuquan (G), Helinger (N1), Tumote Left Banner (N2), Yangling (S), Zhengzhou (H1), Yuanyang-1 (H2), Yuanyang-2 (H3), Lankao (H4), Wenxian-1 (H5), Wenxian-2 (H6), Yichuan (H7) and Zhenping (H8).

## Sheet: Data for Fig. 5B
Data for Fig. 5B Incidence of dual infection in different alfalfa-growing locations.
	G	N1	N2	S	H1	H2	H3	H4	H5	H6	H7	H8
AMV+PeSV	17.0543	20	3.38983	0	0	0	0	0	0	0	0	0
AMV+LTSV	0	5	0	0	0	0	0	0	0	0	0	0
AMV+MsCDV-A	0	2.5	5.08475	0	0	3.7037	0	0	0	5	0	0
AMV+MsAPV1	2.32558	15	0	40	28.3333	33.3333	50	83.3333	4.54545	15	40	80
AMV+MsAPV2	0	0	1.69492	0	0	0	0	0	0	0	0	0
AMV+ALCV	0	0	8.47458	0	1.66667	0	5	0	0	5	3.33333	0
PeSV+MsCDV-A	0.775194	0	1.69492	0	0	0	0	0	0	0	0	0
PeSV+MsAPV2	0	0	3.38983	0	0	0	0	0	0	0	0	0
MsCDV-A+MsAPV1	0	0	0	0	1.66667	3.7037	0	0	13.6364	0	0	0
MsAPV1+ALCV	0	0	0	0	0	1.85185	0	0	9.09091	5	3.33333	0
Note: Jiuquan (G), Helinger (N1), Tumote Left Banner (N2), Yangling (S), Zhengzhou (H1), Yuanyang-1 (H2), Yuanyang-2 (H3), Lankao (H4), Wenxian-1 (H5), Wenxian-2 (H6), Yichuan (H7) and Zhenping (H8).

## Sheet: Data for Fig. 5C
Data for Fig. 5C Incidence of multiple infection in different alfalfa-growing locations.
	G	N1	N2	S	H1	H2	H3	H4	H5	H6	H7	H8
AMV+PeSV+MsCDV-A	0.775194	5	5.08475	0	0	0	0	0	0	0	0	0
AMV+PeSV+MsAPV1	41.8605	0	1.69492	0	0	0	0	0	0	0	0	0
AMV+PeSV+MsAPV2	4.65116	0	1.69492	0	0	0	0	0	0	0	0	0
AMV+PeSV+ALCV	0	5	3.38983	0	0	0	0	0	0	0	0	0
AMV+LTSV+MsAPV1	0	2.5	0	0	0	0	0	0	0	0	0	0
AMV+MsCDV-A+MsAPV1	0	2.5	0	0	40	29.6296	0	0	0	0	0	0
AMV+MsCDV-A+MsAPV2	0	0	1.69492	0	0	0	0	0	0	0	0	0
AMV+MsCDV-A+ALCV	0	0	3.38983	0	0	0	0	0	0	0	0	0
AMV+MsAPV1+MsAPV2	0	0	0	10	6.66667	0	0	0	0	0	0	0
AMV+MsAPV1+ALCV	0	0	1.69492	0	3.33333	7.40741	20	6.66667	13.6364	55	46.6667	0
AMV+MsAPV2+ALCV	0	0	1.69492	0	0	0	0	0	0	0	0	0
PeSV+MsCDV-A+ALCV	0	0	3.38983	0	0	0	0	0	0	0	0	0
PeSV+MsAPV1+ALCV	0	0	1.69492	0	0	0	0	0	0	0	0	0
MsCDV-A+MsAPV1+ALCV	0	0	0	0	0	0	0	0	0	5	0	0
MsCDV-A+MsAPV2+ALCV	0	0	1.69492	0	0	0	0	0	0	0	0	0
AMV+PeSV+MsCDV-A+MsAPV1	3.87597	5	1.69492	0	0	0	0	0	0	0	0	0
AMV+PeSV+MsCDV-A+MsAPV2	0	0	3.38983	0	0	0	0	0	0	0	0	0
AMV+PeSV+MsCDV-A+ALCV	0	2.5	1.69492	0	0	0	0	0	0	0	0	0
AMV+PeSV+MsAPV1+MsAPV2	2.32558	0	0	0	0	0	0	0	0	0	0	0
AMV+MsCDV-A+MsAPV1+MsAPV2	0	0	1.69492	0	3.33333	0	0	0	0	0	0	0
AMV+MsCDV-A+MsAPV1+ALCV	0	0	0	0	5	5.55556	10	0	0	5	0	0
AMV+MsAPV1+MsAPV2+ALCV	0	0	1.69492	0	0	0	0	0	0	0	0	0
PeSV+MsCDV-A+MsAPV1+ALCV	0	0	1.69492	0	0	0	0	0	0	0	0	0
AMV+PeSV+LTSV+MsCDV-A+MsAPV1	0	0	1.69492	0	0	0	0	0	0	0	0	0
AMV+PeSV+MsCDV-A+MsAPV1+MsAPV2	0.775194	0	0	0	0	0	0	0	0	0	0	0
AMV+PeSV+MsCDV-A+MsAPV1+ALCV	0	0	1.69492	0	0	0	0	0	0	0	0	0
AMV+PeSV+MsCDV-A+MsAPV2+ALCV	0	0	3.38983	0	0	0	0	0	0	0	0	0
Note: Jiuquan (G), Helinger (N1), Tumote Left Banner (N2), Yangling (S), Zhengzhou (H1), Yuanyang-1 (H2), Yuanyang-2 (H3), Lankao (H4), Wenxian-1 (H5), Wenxian-2 (H6), Yichuan (H7) and Zhenping (H8).
